# Supplementary material for: The use of co-design with young people for digital mental health support development: A systematic review
Source: Internet Interv. 2025 May 31;41:100835. doi: 10.1016/j.invent.2025.100835 (PMC12163163; doi:10.1016/j.invent.2025.100835)
Supplement: Supplementary file 2 — Supplementary material 2 [file mmc2.xlsx]

## Sheet: Sheet1
Author	Year	Country	Research Discipline	Mental Health Issue	Sample	Recruitment	Participant Remuneration	Co-Design participants	Language to refer to young people	Participant Involvement	Digital MH Intervention	CD Approach	Theoretical Framework	Application of Theory	CD Definition	CD Method	CD Activities	CD Evaluation	CD Strengths	CD Limitation	CD Outcomes	CYP PreDesign Involvement	CYP Design Involvement	CYP Post-Design Involvement	Feedback Loop
Aryana & Brewster	2020	UK	Tech, medicine, psych	Mental wellbeing	n= 7 uni students (Range 18-20) & 10 members of Uni counselling and MH services team	Email sent to undergrads. Recruited from sample of students from 1 uni. Convenience sampling used.	None reported	2 separate pathways for young people and practitioner data collection. Data analysis done separately with different app requirements outlined for both groups.	Users	Involved in auto-ethnography phase, design brief, ideation, concept development, prototyping and testing. MH stakeholders were involved in: auto-ethnography, design brief and ideation.	MH app	Action research: using 1) auto-ethnography, 2) design learning process	None mentioned	N/A	Informed Participatory design: In informed participation participants use the information and tools provided by the designers to incrementally obtain ownership of problems and to contribute actively to their solutions. Referred to as a type of co-design approach	Auto-ethnography. The participant retroactively and selectively writes about experiences, combining autobiography and ethnography, and considers systemic relationships.61 It provided participants with a high level of control and self-awareness. Design learning workshops. To design with participants, we integrated practical design learning components (design education delivered via lectures and pr…	1) Auto-ethnography: Participants recorded their daily experiences along the themes of solving problems or coping with difficulties, including minor concerns as well as major issues. The main focus was on methods, strategies, tools, or resources used for solving problems or coping with difficulties rather than details of the problems themselves, for example, if a participant successfully coped wi…	None completed	Conducted on under-represented group (young people). inclusion of two major stakeholder groups (young people and mental health service providers), and reflecting on the differences between these two groups brings valuable insight into the use of the methods. Collected diverse and rich qual data supplemented by quant methods	Only conducted on students without mental health problems. General lack of quantitative evaluation methos in PD. although there was enthusiasm for the project, limited time was available to learn techniques, generate ideas, and design requirements and produce prototypes. Users, who were unfamiliar with the design approach, also struggled with the openness and ambiguity within the process. This ha…	Design and concept requirements of e-mental health apps	Yes	Yes	Yes - peer tested and recorded	Peer testing's were watched by participants and participants improved their prototypes based on feedback
Biernesser et al.,	2023	USA	Psych/social care/com. Science	Suicide prevention	n = 33; (13-18; M = 15.7 ), 12 non-binary, 8 female, 8 male, 5 other	Majority recruited through social media advertisements. Remainder identified through a mental health clinic	None reported	Young people, parents, and school/mental health professionals in the discover phase but young people only in design/build and testing phases .	End-users	Involved in group design sessions, individual design sessions, and usability testing sessions	Online intervention tool for suicide prevention	Discover, Design Build, and Test (DDBT) model (Lyon et al., 2019), which provides a structure for DMHI development that features codesign with end-users.	None mentioned	N/A	Codesign of DMHIs centers lived experience through iterative engagement with end users, referring to the intended recipients of an intervention, and additionally considers the lived experiences of those within end users' support systems (Bevan Jones et al., 2020).	Workshops	Discover: Interviews; Design and Build Two initial sessions held to build consensus around features and content for Flourish. Sessions began with creating persona profiles, fictional characters who experienced OV and came to Flourish for support using a worksheet as a guide. Next, adolescents engaged in storyboarding, a participatory design technique that allows end-users to imagine how a DMHI wo…	None completed	SUS used as is bried to ,limit cognitive burden on youth who 2/3 reported having a disability, while maximising potential for feedback	Some participants overlapped in some sessions but not all - not able to compare perceptions towards Flourish. SUS used for usability testing often limited as it is so brief	Completed partially automated text message intervention	Yes as well as parents and MH professionals	Yes	Yes (official trial to be completed)	Prototypes were revised based on youth feedback before a high-fidelity prototype was developed
Björling	2019	USA	HCI	Stress	Research phase: ~60 (13-18); Ideation n= 7 (17-19); ; Research n = 39 (13-17); Prototyping 6-8 (13-17) * Not clearly described	Recruited through large STEM events and local public library	None reported	. Young people only	Co-designers	Involved in background research, ideation, and prototyping	mindfulness-based intervention components into VR environment	Participatory approach to human-centred design	None mentioned	N/A	Human-centered design is defined by ISO traditional school-based interventions. 9241-210:2010(E) "an approach to interactive systems development that aims to make systems usable and useful by focusing on the users, their needs and requirements."; Participatory design: allows for meaningful engagement with participants, allowing them to inform each stage of the design, ideally ensuring its success…	From a participatory approach we engaged in the HCD methodology Harte et al., 2017 to iteratively design and build, while assessing acceptability. https://humanfactors.jmir.org/2017/1/e8	Ideation: engaged teens in the ideation of an interaction that would reduce their stress. First, using storyboarding, we asked a group of teens (site 2) to work in pairs to illustrate an interaction to reduce their stress. Interestingly, many of the interactions captured involved a thought disposal like concept (Figure 3). Second, teens worked in pairs to modify nature sounds and images until the…	None completed	None reported	None reported	Low fidelity prototyped VR interaction	Yes (Research on calmers and stressors)	Yes (ideation and providing feedback to a prototyped designed by researchers)	Yes * feedbacking prototype (planned longitudinal study mentioned)	Feedback on prototype implemented into design
Blake et al.,	2016	Australia	Psychology	Help-seeking	n= 23 (7 males, 16 females) 18-25. 6 from regional Aus. Majority in university.	Mental health organisations social media and email lists. University bulletins. Eligible if they had previously sought mental health support in the last 12-24 months.	a AU$100 voucher for an electronic store	Young people only	End-users	Involved in first part of participatory design stage: co-design to define requirements for the development of an online help-seeking support tool	Online help-seeking tool	Participatory design (Hagen et al., 2012)	TPB and RickWood	Co-design materials: TPB: Persona development; Rickwood: Persona development (varied mental health stigma, barriers to accessing care, exposure to others who sought help, barriers to care)	In participatory design, the end users of a service are considered experts in their own lives and partners in the design and development process (Sanders, 2013). Referred to as a method	Workshops	1) Persona immersion: Five personas were designed to represent a relevant mix of gender, age, mental health symptoms and risk factors. Participants worked in small groups of two and three, each of which was assigned a persona. In order to build empathy with their persona, each group undertook an immersion activity. They were provided with a template and instructed to create the Facebook page for …	None completed	Personas can allow participants to give opinion about sensitive issues without disclosing their personal experiences and can build empathy with future users of what they're designing.	None reported	Requirements for the development of an online help-seeking support tool	Yes	Yes (reported the design of paper prototypes) Reported that youth were involved in full design stage but this is not reported and unclear how the full prototype was designed	Feasibility study reported separately -	feedback from feasibility study reportedly implemented (Kauer et al., 2016 https://bmjopen.bmj.com/content/7/7/e015303.abstract) RCT also completed and reported (https://mental.jmir.org/2019/10/e13189/)
Bongers et al.,	2022	The Netherlands	Psychiatry/psychology/wellbeing	Mental health care	n = 7 (Range: 12-18)	Recruited through a representative of a client organisation which is a network of client advisory boards in care and wellbeing	None reported	Young people, web designers, a researcher and member of the client organisation sat on an informant panel. All members of the panel were present in the co-design sessions but only data from young people was collected.	Youngsters	Involved in all stages: Inquiry, value specification and design	MH care app to give feedback about patient-reported outcome measures to monitor mental health care outcomes	iterative co-design-driven according to the first three phases of the CeHRes roadmap: (1) Contextual Inquiry, (2) Value Specification and (3) Design. Based on human-centred design and participatory development	None mentioned	N/A	Co-design is more than the consultation of stakeholders; it involves exploring and articulating needs and developing solutions together with them. Also referred to as a design philosophy.	Phase 1: Contextual Inquiry: Identify stakeholders and identify strong and weak points; Phase 2: Value Specification: Identify and prioritize values of stakeholders; Phase 3: Design: Introduction of questionnaires, low-fidelity prototypes and high-fidelity prototypes	Phase 1: Contextual Inquiry: Compose expert panel and to provide youngsters with insight into the current situation of the PROM feedback that was offered a patient journey was incorporated. Phase 2: Value Specification: youngsters were asked what functionalities they would like to see in INK, invited to share factors that would prevent them from using INK or that would encourage them to employ th…	During the initial steps of the development, the youngsters were invited to use four different stickers to assess ideas for the design and functionalities of INK. Later, they used sticky notes to express their opinions about the sketches and prototypes. Moreover, decisions were sometimes made democratically by choosing the option that received the highest number of votes from the panel. Near the …	Involvement of young people and web designers. The consistency of the composition of the panel is another important strength. Small sample size allowed for collaboration and atmosphere of trust.	the number of youngsters who contributed to the panel was limited, and little information regarding their background was available. Absence of care/professional perspective. The preferences described in this study were not identified in systematic experiments but during an organic development process.	Development of a digital feedback tool for youth in mental healthcare	Yes	Yes	Yes - formative evaluation took place at each step of the design process	Feedback from evaluations was implements before continuing to next step
Charmaraman et al.,	2021	US	HCI, social computing	Social wellbeing	n= 23 (11 7th graders, 11 8th graders, and 1 9th grader, ranging in age from 10 to 13). Our workshop students (13 females, 10 males) were also ethnically diverse, such as 3 Black (e.g., Jamaican), 1 Hispanic, 7 Asian (e.g. Vietnamese, Chinese, South Asian), 5 Multiracial, 1 Middle Eastern, and 7 White.	Recruited through a middle school and recruited through principal announcements at a few local schools, Facebook announcements through our institution’s faculty & staff email lists, and by word of mouth. Purposive Sampling Strategy.	None reported	Young people only	Design partners	Involved in all aspects of design and evaluation of CD website	Supportive social website	Cooperative inquiry	None mentioned	N/A	Cooperative Inquiry: a design philosophy involving children as equal design partners (Iversen % Smith, 2012; Walsh et al., 2013). In cooperative inquiry, children are design partners and deeply involved in the design process, in fact they mold the design process and the adult facilitators are there to support them with their own expertise.	4-day workshop with young people as design partners	Pre-workshop survey: Asked what topics were most important to them when designing apps for healthy social media use (Needs identification) . Activities to elicit discussions on social wellbeing units (not specified). Persona design in small groups. For prototyping: Seesaw activities were used encouraging participants to use many of the drawing functionalities that are similar to other interactive…	We conducted a pre- and post- study survey to analyse the impact of the workshop. Out of the 23 participants, 15 took both the pre- and the postsurvey. Girls reported increases in the importance of sharing about their abilities, achievements, and future career plans online and feeling of belonging in online communities. Girls reported an increase in their belief that they are good at computing an…	Detailed description of methods for other research to apply activities and analyses that may be applicable to early social media users for a focus on transferability. Remote format enabled us to engage in activities that could not be practically possible when physically together.	students in our workshop did not always take on the full innovator’s role that we set for them, due to lack of experience or functional fixedness. We were limited in how much computation we could teach them to make them fully co-developers in the prototyping of Social Sketch.It is difficult to fully include students in the design process of social systems due to the interdisciplinary and complexi…	Design ideas for social media to foster social wellbeing	Yes	Yes	Yes - testing done at each stage	Redesign based on feedback - iterative process
Gabrielli et al.,	2020	Italy	eHealth	Mental wellbeing	phase 1: n= 20 (Range: 14-15). Phase 2: n= 21 (13 male; 8 female) (Range: 12-17; mean = 14.52)	Recruited from a first-year class in northern Italy	None reported	Young people only	Adolescents/students	Involved in the modification of a prototyped chatbot to collect needs and preferences and the evaluation/feasibility of the co-designed chatbot.	self-help online intervention to deliver life skills coaching to adolescents	Co-Design workshops (interchanged with participatory design workshops)	None mentioned	N/A	None provided	Phase 1: Participatory design workshop; Phase 2: Feasibility test of intervention: participants were instructed to access the chatbot from any preferred device by visiting a website where the coaching sessions had been published for the formative evaluation. An anonymous 10-item satisfaction questionnaire was delivered online at the end of each coaching session; a 5-point Likert scale was used to…	Phase 1: The staff involved the students in using and commenting upon a prototyped session of the chatbot intervention to collect their needs and preferences on the following: the chatbot’s look and feel, the type of content and duration of the session, their unmet expectations regarding the prototype, and suggested improvements. Phase 2: Participants were instructed to access the chatbot from an…	None completed	the results reported can guide the future development of virtual coaching solutions for adolescents’ training, solutions that have been found to be acceptable and appealing to use for this target user group.	None reported	Prototyped chat bot coaching intervention for life skills training	No	Yes	Yes	Reported suggestions but unclear if these were implemented into the prototype. Planned efficacy test mentioned in conclusion
Hetrick et al.,	2018	Australia	Psych and tech	Major depression	Total n= 11; M= 21.4 (18-25)	Recruited through youth mental health services (clients of these services). Study shared via clinicians and service advisory groups. Chain-referral sampling also used where YP informed other potential participant.	(AU $30 per hour)	Young people in co-design of app but clinicians did feasibility test. Clinician data reported separately from co-design of app prototype	Co-designers	Involved in all aspects of app design	Self-monitoring tool via an app for mood and suicidal ideation	Participatory design and studio design based on human-centered design principles . (Orygen, 2017: youth participation design toolkit). Ensuring clear expectations from team members about the scope of each person’s contribution; being flexible, providing resources, and supporting involvement to limit barriers to participation; valuing diverse forms of experience (as previously described); involvin…	None mentioned	N/A	Seeking to understand the needs of users and designing a solution with them to meet those needs.	4 workshops with young people. 2 co-design workshops (focus groups) with clinicians (before and after youth CD workshops) to scope needs/concerns from clinicians regarding monitoring of the app and to seek feedback on designed tool on how it could be integrated into clinical services.	Design studio: (1) young people individually sketching what they thought the app might look like and the features it should have; (2) young people presenting these sketches back to the group and gaining feedback on their design; (3) the group engaging in a team design using the best ideas (a process referred to as “feature prioritization”) from the individual design phase; (4) the “feature priori…	None completed	Involving young people and clinicians: potential to assist both groups in depression and suicidality behaviours. Co-design allowed for potential barriers to implementing the app to be highlighted.	Sensitive nature of the co-design topic may limit participations. App still needs to be robustly tested for efficacy and safety.	App prototype	No young people involved. MH practitioners involved in pre-design workshop to gather needs	Yes	Yes (MH practitioners also engaged in post-design workshop to give opinion on clinical feasibility)	Youth feedbacked on each others designs and then worked to design best one based on ranked suggestions
Honary et al.,	2020	UK	HCI	self-harm	Survey: n= 37 (mean age 16.8 years, sd. 2.1). The sample was predominantly female (21 female, 6 male, and two people identified as gender-fluid). Workshop: n = 11; (male n=6, with only n=2 cisgender males, 5 females). 18-25	Survey recruitment: Hosted on an online counselling platform for 3 weeks. Workshop recruitment: The workshop was held at the charitable organisation venue familiar to the participants. While we did not intend to recruit participants from only the LGBTQ+ community, all participants (except 1) knew each-other, mostly through the LGBTQ+ group.	Participants received £20 Amazon voucher for their time.	Young people only in the workshop.	Young people/participants	Involved in the pre-design phase (understanding the role technologies might play); and in the design	Smart-phone interventions to support young people with experiences of self-harm	Co-Design (referenced as consultation activities)	None mentioned	N/A	None provided *not explicitly referred to co-design but co-design used as key word	Online survey: The survey encompassed 19 questions surrounding mobile sensing approaches which have the potential to collect data on user’s physical and social interactions. Workshops: Used personas due to potential sensitive nature of content.	Workshops: For the first activity, using a provided storyboard sheet, participants each created a persona that, to them, represented a person with lived experience of self-harm. They were prompted to think about their personas in terms of age, gender, brief overview of self-harm, severity, what makes that persona feel happy/sad. This was followed by sharing created personas through the group disc…	None completed	None reported	None reported	Design recommendations for mobile applications to support self-harm	Yes	Yes	None completed	N/A
Kankaanranta et al.,	2021	Finland	Psychology and education	Mental wellbeing	n= 79 (33 female; 46 male) Range: 9-11	Recruited through a regional school network	None reported	Young people only	Informants	Described as "informant". from the perspective of child involvement, the design process was still adult-led as it was planned by researchers together with the teachers, and not with the children. Inside the work groups some children took more specific roles according to their relationship to the workshop themes.	Designs for digital tools, environments and apps	Combination of co-design and conceptual probing techniques (Majgaard, Misfeldt, & Nielsen, 2011)	None mentioned	N/A	None provided	Three workshops. Workshop 1: children were first asked to individually contemplate the concepts of mind and well-being in order to focus their thinking on the workshop theme. Workshop 2: was implemented as a learning café, where the same small groups had approximately 15 min to work at a series of specifically themed stations. Workshop 3: was implemented as an analogue hackathon session. The firs…	Workshop 1: Groups of 3-4 children. The goal of the group work was to create a joint description of the concept of mental well-being. Workshop 2: At each station, the groups were asked to answer questions related to digital environments and mental well-being, i.e., what websites or applications they use at school or home, as well as how and which digital environments they thought could affect men…	none completed	None reported by researchers themselves but in discussion: the children participating in this study represented whole classes from mainstream comprehensive education.	Imbalance of power between children and facilitators in workshops. Another limitation is related to children’s designs. Five of the children’s designs dealt with the mental well-being only superficially, and we could have guided or supported the children’s work even more to bring about deeper reflection.	Workshop 1: Concept development of mental wellbeing. Workshop 2: Identified factors effecting mental wellbeing in digital environments Workshop 3: Design of digital environments to promote mental wellbeing: majority of design ideas were games,	Yes	Yes	None completed	N/A
Kitson et al.,	2023	Canada	Computer Sci/Psych	cognitive reappraisal for emotion regulation	n= 9 (15-17) 2 girls, 7 boys	Thorough a summer camp	None reported	young people only	Young people	Protypes predeveloped by researchers and youth	VR programme	Co-design: no specific framework but activities designed based on the theoretical framework of somaesthetic design	Somaesthetic design which requires the cultivation of skills of experience, e.g., through active reflection on the inter-dependency between mind and body or mindfulness practices [52]	Co-design materials: Inform the development of worksheets and activities to build integrated embodied, design and technical skills among youth participants	Co-design is one popular tool that may support youth’s empowerment for several reasons: it provides insight into how youth think about problems and how they envision positive change, it allows youth to share their experiences in modes of interaction that align with their age and abilities, it allows youth to divulge more authentic feelings and ideas, and it encourages youth’s equality as co-creat…	Workshops	Pre-designed prototypes to help youth upskill in VR possibilities. And as design prompts. Predesign: First, to get a baseline of what teens knew about emotion regulation (RQ1), we facilitated an affinity diagramming exercise using sticky notes on a white board on existing emotion regulation strategies by asking teens ‘how do you deal with emotions?’ Second, to understand youth’s ability to apply …	None completed	Prototypes designed and picked by youth in final part of workshop - It was important that these prototypes were for youth, by youth because we wanted to empower youth to create an intervention that works for them and was not solely derived from a top-down implementation in line with Van Mechelen et al	Small groups - possibility of group bias. Another limitation was that youth tended to identify design features that were not unique to VR, often defaulting to more familiar forms of media like smartphones and PC games, even though we had several activities focused on upskilling. A possible explanation is that this particular sample of youth needed more exposure to VR to understand its unique capa…	Design recommendations for VR and CR processes	Yes	Yes	None completed	Design recommendations were discussed and convergence on ideas was generated among the youth group
Kitson et al.,	2024	Canada	Computer Sci/Psych	cognitive reappraisal for emotion regulation	n = 69 (43 female; 22 male; 1 non-binary; 3 unspecified) M= 16 years old	Pre-existing researcher connections	None reported	Young people only.	Young people	Involved in upskilling in emotion regulation, sensitising to VR, and envisioning the design of VR support	VR programme	Qualitative observational case study methodology. Followed methods outlined by Kitson 2023 referred as co-design workshops	Based on other paper (Kitson 2023), a somaesthetic design was used as a theoretical framework , which requires the cultivation of skills of experience, e.g., through active reflection on the inter dependency between mind and body or mindfulness practices	Co-design materials: Developed body-based icebreakers and design activities including an improv exercise, ambiguous picture CR game, and a body and muscle awareness exercise to help participants attune themselves to body sensations and improve mind-body connections	None provided	Workshops. Young people acted out their emotional situations instead of bodystorming as they were a drama class. Designed with the following goals: (1) upskilling adolescents on the language and expectations about emotion regulation strategies and, in particular, CR, (2) sensitizing adolescents to the unique aspects of VR and (3) envisioning new design directions for VR-based CR support.	Worksheets used for thought records, paper and sticky notes, photographs taken of young people using the VR, video and audio recordings. Video recordings of performances	At the end of workshops one and two, participants were invited to complete an anonymous online survey to provide feedback on the co-design activities. Survey questions were both open- and closed ended	Ability to create a safe space for young people to share emotional experiences	None reported	Design recommendations for VR and CR processes	Yes (familiarisation with VR)	Yes	None completed	No apparent feedback loop
Kornfield et al.,	2022	US	HCI	Mental Health	Phase 1 Discussion Groups: n= 22, M = 21.5(2.0), 17 Female, 3 Male, 1 NB, 1 NR; 15 White, 3 more than one race, 3 black or African America, 2 NR; 6 Hispanic. CD Workshop: n= 9, M= 23.1 (1.5); 7 Female, 2 Male; 2 White, 2 more than one race, 1 black or African American, 3 Asian, 1 NR; 3 Hispanic	Recruited through a mental health organisation online platform. Participants in all study activities were recruited upon completing free online mental health self-screening surveys. Individuals whose survey results showed at least moderate levels of depression or anxiety symptoms were invited to learn more about the study opportunity by following a link alongside their screening results	. In the discussion group, participants were compensated $8 for their response to each prompt, and $2 for up to one substantive response to another participant’s reply to each prompt, for a total possible compensation of $90. Participants were compensated for participation in co-design workshops at a rate of $20/hour via an e-gift card (i.e., a $25 gift card for each 75 minute workshop).	Young people only	Participants/young people	Involved in online text-based discussion to understand youth MH needs, generating ideas for how digital tool might meet them. Involved in the definition of features of a messaging-based tool.	text-messaging digital metal health tool	User-centred design	None mentioned	N/A	User-centered design methods treat understanding the user as essential to designing useful and usable technologies, and thereby increasing the chances of successful deployment: “These methods emphasize seeking input from users in an ongoing manner, such that users not only help researchers understand their needs, but also generate and respond to design ideas, and engage with and evaluate prototyp…	Asynchronous Remote Community (ARC) methods: These methods seek to reduce barriers to participation by: allowing individuals to participate from home (versus traveling to a lab), to maintain anonymity, to engage at their convenience in asynchronous fashion, and to respond to and build on the contributions of their peers. Co-Design Workshops: focused on further defining the features of a messaging…	Asynchronous Remote Community (ARC) methods: Participants were asked to create a pseudonymous account on the study platform, FocusGroupIt.com. The platform was programmed to release a new prompt every three days for 24 days (eight total prompts), centering on understanding users’ mental health needs, and generating ideas for how a digital tool might meet them. Each prompt posed a series of questi…	none completed	Completed on Zoom to allow for a more flexible attendance	Self-selected sample - unclear how co-designed outcomes would meet the needs of less motivated users	Key priorities for a digital mental health tool. Highlight what these young adults were looking for in digital mental health tools at the point of self-screening, How they felt about specific content these tools might deliver, and the ways the tools would relate to users and offer support	Yes	Yes - feedbacking on predesigned interventions	None completed	Unclear how feedback was implemented - mentioned potential future research to advance next stage but unclear if they will carry this out or just suggestions for future researchers
Maenhout et al.,	2021	Belgium	Psychology	Mental wellbeing	Focus Group Study: 36 aged between 12 and 15 years participated, among whom 29 girls and 7 boys. Phase 2: 17 adolescents between 12 and 15 years were contacted, including 6 boys and 11 girls. Six girls participated. Phase 3: A total of seven classes from these three schools participated. These seven classes comprised a total of 81 adolescents: 43 (53.1%) were in general academic track education a…	Phase 1: Convenience sampling: 45 Flemish secondary schools contacted, 4 agreed to participate. The fourth school participated in focus groups on the development of the other intervention components (app, narrative). Phase 2: A convenience sample of adolescents was recruited via the personal network of the researchers. Phase 3: Convenience sampling was used to recruit schools. The schools that al…	Focus Group study: Participants received a cinema ticket as incentive. Phase 3: Adolescents who wanted to participate in the pilot study were given a cinema ticket as incentive. Adolescents who also participated in the subsequent process evaluation interview additionally received a power bank.	Young people only	Participants	Involved in all stages: Needs identification, prototype pre-testing and prototype evaluation	Chatbot	Participatory development/Person-based approach: (1) intervention planning, (2) intervention optimization, and (3 mixed-methods process evaluation	Person-based approach	Process Development: Informed inclusion of outlined design stages that were part of the co-design process	Person-based approach: The fundamental aim of PBA is to build iterative in-depth qualitative research into the entire development process to ensure that the intervention fits with the psychosocial context of the end-users	Phase 1: Intervention mapping - literature review and Study 1: focus group study into user preferences on questions, answers, and preferred features for health promotion chatbots. Phase 2: Intervention Optimization: a prototype of the chatbot was developed based on the guiding principles and was pretested by the target users. Study 2: Log Data Analysis During Pretesting. Phase 3: a pilot study wi…	Focus Group Study: Demographic information was collected in a self-report questionnaire. Each focus group started with a couple of warm-up questions, including information on what a chatbot is, showing an online example1; and asking whether they had used a chatbot before and would use it in the future (e.g., intention to use). Study 2: Log Data Analysis During Pretesting: Adolescents were invited…	None completed	PBA: gains an in-depth understanding of adolescents’ perceptions prior to and throughout intervention development, in consecutive phases, to create a more engaging intervention. systematic development process (i.e., PBA) involving adolescents in different phases has led to insights that may not have emerged if adolescents had only been involved in the initial phase that broadly identified their p…	Participatory approach did not show better results. A limitation of the PBA seems to be that only a limited number of users can be surveyed in depth. the use of convenience sampling strategies result in not being able to map out all the preferences from the target group, providing only a very limited picture of the reality. Some adolescents who completed the post-test questionnaire had not used t…	Phase 1 outcomes: the “guiding principles” for intervention development, in the PBA. Phase 2: Based on the pretesting conversation logs, adjustments were made to the prototype. Phase 3: A user-tested prototyped chatbot and insights for youth chatbot preferences	Yes	Yes	Yes	Feedback was reported but suggested changes were not implemented
Na et al.,	2022	Korea	Nursing	Stress	Co-Design phase: n= 11 (18-25). Evaluation: 12 Male, 23 Female; Age: M= 21.66 (1.70)	Co-design of prototype: not reported. Evaluation of app: participants recruited through university in Seoul between March-June 2020.	Not reported	Young people only	Co-designers	Involved in the co-design of the protype and the evaluation of the app	App	Co-Design: 6-step framework: (1) presenting a sketch of the codesigners’ idea of how the app should look in a storyboard format; (2) seeking feedback on each sketch from the co-designers; (3) identifying future users’ needs and picturing their needs through design cards and journey maps; (4) developing a group design for the content discussed in the previous steps; (5) confirming the most feasibl…	None mentioned	N/A	None provided	Workshops	Content development took place with expert panel of college nurses and validation took place with MH experts before the co-design workshops. Review of existing stress apps was completed too. During the workshops, the co-designers proposed various prototypes to reveal the four content components and provided feedback on the interface design, including layout, icons, and texts. For the app interfac…	None completed	The co-design approach allowed for the development of a user-friendly self-management app for college students, MEndorphins, which reflected real users’ perspectives and experiences. Customization is a significant strength of the co-design approach. Specifically, the student committee and co-designers presented stressors that real users of the app could relate to and suggested easy and enjoyable …	Only used young people - important to consider expertise from all experts in the area. Limited sample.	Prototyped app for self-management of stress	Yes	Yes	Yes	Feedback implemented into prototype design. Prototype was tested but feedback was not implemented and retested
Peters et al.,	2017	Australia	Engineering	Co-morbid psychological factors and asthma	n= 20; Female (12) Male (8), Age: 15-24 M= 17.8; All participants were diagnosed with asthma.	Convenience sampling: young people aged 15-24 years were invited to participate in the study via communications sent to social media, university websites, community pharmacies, sporting clubs, high school nurses, asthma educators, and organizations providing services for young people located in the metropolitan areas of Sydney and other parts of Australia.	Participants were offered a Aus $50 store voucher as compensation for their time.	Young people only in both workshops and workbook completion	Young people/users	20 completed a workbook, 13 also took part in the co-design workshops.	App	Participatory Design (no specific framework but activities drawn from previous similar research)	None for co-design but SDT used to describe wellbeing and technology engagement	Data analysis and interpretation	Participatory design as a methodology, and general user-centered orientation, provides methods for the direct involvement of end-users in the codesign of technologies. It is distinct from other forms of user-centered design in that it positions designers as facilitators and views users as active cocreators of the solution (Sanders & Stappers, 2013)	Workshops and workbooks. Workbooks were originally intended as a sensitization tool to be completed before workshops but were repurposed as an alternative participation method.	Workshops: a user experience specialist-guided participants through a series of activities designed to elicit (1) emotions, perceptions, and needs related to being a young person with asthma and (2) design ideas and preferences for an app to support young people with asthma in a relevant and engaging way. Activities included collaborative collage, individual concept mapping, group ideation, and p…	None completed but an evaluation of the prototype was completed with 9 workshop participants. App's content was also reviewed for accuracy of medical content by clinician team.	Allowed for difficult-to-articulate matters of psychological experience be brought to light as an important factor for intervention. Allowed for a highly autonomous supportive naming of an app. High user satisfaction with the prototyped app.	Lack of reliability for the app development ideas due to time constraints.	Prototype and recommendations for a supportive app for young people with asthma.	Yes	Yes	Yes	Feedback reported but unclear if implemented/brought back to users to re-design. Planned next phase of app testing
Povey et al.,	2020	Australia	Health	Mental health	Participants were grouped by gender, and a male and female series of co-design workshops were conducted at each school. A mixed gender group was conducted at the drug rehabilitation center due to small numbers. Co-design workshops: n= 45, (24 male, 21 female); Age = 10-18 M= 14.71;	Co-design workshop participants were nominated by teaching or other support staff at their site.	None reported	Young people only	Young people/participants	Involved in the co-design of an online survey to gather data on tech use, and the draft of the AIMhi-Y App	Wellbeing app for Aboriginal and Torres Strait Islander youth	Participatory Design: A series of co-design cycles were used to analyse, synthesize and integrate young people's preferences and views, in an iterative process. data collection methods were refined along the way in collaboration with education providers, members of the ERG, Indigenous Research Officers, community elders and participants (Based on Hagen et al., 2012)	None mentioned	N/A	None provided	Workshops. A closed social media group complimented each workshop group (total = 5) and was used to contact participants and disseminate results.	Workshop 1: Identification and discussion of key terms, problem identification, familiarisation with e-mental health tools; Workshop 2: Vignettes for discussions, photovoice and videos to encourage youth to take photos of salient issues affecting them and their community. Workshop 3: Body mapping and group discussion on photovoice images and vids from previous weeks. Workshop 4: Review and discus…	None completed	Complemented the co-design with an online survey	Selection bias.	First draft of a mental health and wellbeing app, the AIMhi-Y App, which incorporates the perspectives of Aboriginal and Torres Strait Islander youth, in regional and remote NT	Yes	Yes	Yes - feedbacked in the workshops	Feedback was used to make changes - app not tested - testing planned in separate paper. Planned testing and RCT mentioned
Pretorius et al.,	2020	Ireland	Computer Sci/Psych	Mental health help-seeking	N= 35 (Female=20, Male=15); 18-25 years old across all workshops. Two of the workshops took place with students from local vocational colleges, with the final two workshops taking place with young people from a charity youth advisory panel	Supported through youth mental health charity.	None reported	Young people only	Participants	Involved in all co-design workshops	Online mental health help-seeking resources	Co-design: 3 distinct activity phases and the format was informed by the work of Blake et al., 2016 and Hagen et al., 2012	(help-seeking theories Rickwood and SDT used to support data analysis)	Rickwood and SDT used to support data analysis and interpretation of results to frame recommendations for intervention solutions	co-design: provide a medium to build a shared understanding based on research findings; but can also help to gain the perspective of potential users in a non-intimidating manner	Workshops: Four separate workshops completed	Activity 1: Persona Immersion: Participants were divided into groups of two or three, with each group assigned one persona. groups were asked to work through the scenario from the point of view of the persona. Participants were asked to complete an empathy map to elicit empathy and understanding. Activity 2: Mapping the help-seeking journey: participants were then asked to map the help-seeking jo…	None completed	Use of personas used to prevent young people taking about their own personal experiences which may be upsetting.	Personas do not represent all mental health help-seeking scenarios. Sample disproportionately female.	Design recommendations for an online mental health help-seeking resource	Yes	Yes	None completed	N/A
Realpe et al.,	2019	UK	Psychiatry	Psychosis	Under 25s. 20 young people involved in total. They mainly resided in UK cities and were engaged on higher education or work placement schemes. Service user volunteers were actively involved in mental health advocacy and research.	Recruitment through mental health services	None reported	Young people only	Young service users	Young people part of a separate youth advisory group (16-25) consulted on the project. Young people involved in the beta test of the prototyped virtual environment.	Adaption of a social cognition training intervention to be delivered in a virtual world	Co-design (interchanged with PD): 5 stages- 1. Developing initial ideas; 2. Creating a prototype of the cultural world; 3. Screening the prototype of the virtual world; 4. Beta-testing the virtual world; 5. Piloting the intervention with target population. Based on Hagen et al., 2012	None mentioned	N/A	Co-design implies a genuine partnership in the generation of knowledge between service users and researchers (Hickey et al., 2018).	Stage 1: Built initial virtual world and brought for consultation with two youth Stage 2: Focus groups with 14 young people. Stage 3: Co-design workshops to create an intervention. Stage 4: Beta-testing. Stage 5: Pilot testing of intervention with target population (ongoing)	Stage 1: Built virtual platform on Second Life. Met with two young people for consultation on the designed digital environment to gain suggestions for edits. Virtual world designers made changes to the virtual world based on consultants' comments. Stage 2: Presentation and short video of the virtual environment where youth were invited to provide feedback. Stage 3: Young people co-designed recomm…	None completed	permitted a feedback loop that continues to inform design and solve problems as they emerge in the pilot study.	Small sample in consultation stage. Different consultants at each stage.	the development of a specific approach and protocol of a virtual therapy environment to be tested in a proof-of-concept trial with people experiencing a first episode of psychosis	Yes - consultation	Yes	Yes	Modifications before test were implemented after beta test but unclear if young people were involved in this or if it was just designers
Riddleston	2023	UK	Psychology	Loneliness	Phase 1: n = 14 (18-25), Phase 2: n= 51; Evaluation Stage 2: n = 56, 18-25 (M = 21.6), 47 female, 9 male	Recruitment emails to UK universities,	Phase 1: Participants who took part in the item generation exercise were given a £10 voucher. Phase 2: Participants were given a £20 voucher for completing both surveys. Stage 2 feasibility: Participants were given £10 for completing the study.	Young people only.	Referred to as participants/ young adults	Involved in material development for a training session and involved in initial testing	online training programme for loneliness	Co-creation: no specific framework mentioned	None mentioned	N/A	None provided	Stage 1: Phase 1: online one-to-one item generation exercises. Phase 2: co-created items administered on an online survey. Completed on 2 separate occasions, two weeks apart. Stage 2: Single session training trial comprising i) a pre-intervention assessment, ii) CBM-I or control training, and iii) a post-intervention assessment completed online followed by an acceptability survey after the post-i…	Stage 1: Phase 1: Online item generation exercise: audio recorded discussion based on experiences of loneliness. Responses written by researchers as open-ended scenarios followed by a positive and negative resolution. Phase 2: online survey - 2 time points. The first step in the item selection process (used to select items suitable for the CBM-I training and the interpretation bias measure) was b…	None completed	Approach improved relevance to participants, and potentially enhancing training engagement and efficacy.	None reported	Online training programme	No	Yes	Yes	Not implemented but acknowledged in discussion
Sam et al.,	2022	Canada	HCI	Mental Health	Two design circles n= 8. M= 22 years (20-24). Women (4), Male (3), Two-Spirit (1)* TS is the preferred term for those who don't identify as heterosexual. 88% had at least graduated high school, 38% had an education beyond HS. 4 had lived in an urban centre for more than 10 years. 75% self-identified as First Nations	Recruitment invitations shared within an inner city youth program and social media.	Each participant received a $25 gift card as well as had their named entered to win one $500 gift	Young people only	Participants	Involved in two Design circles and also completed a demographic questionnaire and tech knowledge and use questionnaire	e-Mental health screening app	Design circles.	Two-eyed Seeing	Transcultural integration of trad design thinking and Indigenous Story Telling: coined Design Circles as combination of both methods - group discussions in circles/focus groups	Design thinking: can be seen as a participatory approach that is an iterative process, which involves the end-users in the co-creation and evaluation of digital resources, including eMental health screening apps. (Hagan, 2012)	2 Design circles: semi-structured. Design circles: the integration of Design Thinking and Indigenous Storytelling	Design circle 1: The session began with an ice-breaker task in which participants asked each other questions to get to know one another. introduced the eMental health screening app used by integrated primary clinics and asked them to think how other Indigenous youth across the province may feel using the app prior to an integrated primary care professional appointment. Participants separated into…	None completed	Persona stories each had unique characteristics that highlight the individuality and collective experiences of Indigenous youth who are accessing integrated primary care for their mental health needs. Weaved together storytelling and Design Thinking to respectfully engage young Indigenous people in the research process. The integration of Indigenous Storytelling and Design Thinking provided parti…	Possible ambiguities, which are inherent in language and storytelling, and can possibly be observed in the present study findings	Recommendations for the design of e-mental health screening apps for Indigenous youth	No	Yes	None completed	N/A
Shrestha et al.,	2024	Australia	Computer Sci/Psych	Body Image/Dissatisfaction	n = 13 (7F, 6M) 18-24	Recruited through university using physical posters as well as social media groups	None reported	Young people only	Participants	Involved in all aspects of the 2 phase co-design process: Phase 1: Understanding cultural and gender factors in shaping and influencing body image; Phase 2: Exploring the design of digital interventions for body image	Digital tool for body dissatisfaction	Co-design: 2 phased approach	None mentioned	N/A	None provided	Workshops	Phase 1: Explored participant perception of body image. One group session held for males but then one-on-one sessions held with females as range of cultural differences identified in male group. Discussions framed around a set of activities, which prompted open dialogue, made it easier to broach difficult topics. In the first activity, participants discussed notions of ‘ideal’ and ‘realistic’ bod…	None completed	None reported	None reported	Design considerations and concepts	Yes	Yes	None completed	N/A
Sockolow et al.,	2017	USA	Health and social care	Psychoeducation for ACE	22 program participants participated in the study: 15 female and 7 male adolescents. They were Black and/or Latino. 13-17	Recruited from existing after-school programmes for under-resourced communities.	None	Young people only in the PD sessions but CBO project manager and research team had input into the design of the app along with the design recommendations from CYP.	Equal partners	CYP not involved in the initial development of the interactive story (research team only). CYP involved I the elicitation process. Game used for the storyline was developed by a community-based organisation. CYP gave recommendations for the game script where CBO moderator and researchers developed the final script.	mHealth app	Experiential Participatory and Interactive Knowledge Elicitation (EPIKE). Based on principles of both community-based participatory research (CBPR) and patient-driven participatory research (PDPR).	None mentioned but transtheoretical model of behaviour change mentioned as theoretical approach to the intervention development	Justification of intervention development	CBPR is defined as a: "systemic inquiry, with the participation of those affected by the issue being studied, for the purpose of education, and taking action or affecting social change”. The EPIKE approach is based on CBPR characteristics of community participation and taking action—specifically building on the resources and strengths of the community, promoting a co-empowering and co-learning pr…	Pre design - research team defined scope of the intervention. Design - young people worked with the CBO to provide feedback and develop script etc. Elicitation process: Script development - experimental meetings. Participatory design sessions: in-person meetings. Feedback on prototype: Feedback sessions in two groups	Elicitation process: We used active and spontaneous role play to elicit dialogue for script development. Participatory design sessions: During the first group meeting, the exercise began with the participants playing the Pick Me card game. Next the participants described the male partner characteristics, identified aspects of the backstory to the relationship, and began to build the plot line ide…	None completed	Engaging adolescents from under-resourced communities allowed us to incorporate developmental, social, and cultural considerations into the design and development of the mHealth game. Actively involved and emotionally engaged in the design process. CBO moderators’ relationships with the participants enabled the moderators to have productive participatory design sessions. Researchers were able to …	A challenge was participants hunger and shortened attention spans during these after school sessions. Participants' availability, school holi-days, and a hard winter limited the number of meetings.	Interactive story for a psychoeducational mHealth app.	Yes	Yes	Yes	Mentioned continuing app development using EPIKE approach - unclear how/if feedback was implemented
Stoyanov et al.,	2021	Australia	Design	mental health and wellbeing	N= 25. 12-15 group: n= 7; Female: 7, Male: 0; Ethnicity- White Aus: 6, Middle Eastern: 1; Partially completed primary school: 7; Full time student: 7; 16-19 group: n= 14; Female: 8, Male: 6; White Australian: 6, White New Zealander: 1, Asian: 5, Middle Eastern: 1, European: 1; Completed Primary school: 1, Partially completed high school: 9, completed year 12: 4; part-time/casual employment: 4, fu…	Recruitment was done via Facebook and researcher networks. Quota sampling applied. grouped participants by age (3 separate age groups were formed—12-15 years; 16-19 years, and 20-25 years) to ensure variability of age-specific experiences and to reduce age-related peer pressure within each group.	Participants were offered $30 AUSD (approximately US $23.25) or a movie voucher for their time.	Young people only in co-design sessions - outcomes brought to an expert development team	Young people/participants	Involved in 3 participatory design workshops per subgroup across all stages.	mHealth app	Participatory Design - 4 step procedure. combined visual and linguistic data collection methods—photo elicitation and journey mapping—drawn from user experience design to ensure a rich variety of concepts	Participatory research but no specific theory. TTM aligned with the thematic analysis	Data analysis and interpretation	None provided	Workshops	Step 1: Immerse participants in the topic of well-being without priming them with researchers’ definitions. Participants asked to create lists of associations for the terms "well-being and being unwell" Step 2: Each participant was offered a set of 126 images cut out from different sources, which included a large variety of colourful or black-and-white images, patterns, textures, and icons that w…	None completed	None reported	Homogenous sample. Using preselected photos to elicit discussions on well-being may have biased participant discussions.	mHealth wellbeing app	Yes	Yes	none completed	Reported that testing and RCTs will be carried out in the future
Thabrew et al.,	2021	New Zealand	Psychology	Anxiety in those with LT physical conditions	15 participants aged between 8 and 16 years, of mixed gender (10 males and 5 females) and with different long-term physical conditions (cancer, asthma, bronchiectasis, cystic fibrosis, Alport syndrome, and others) provided feedback, 2 of which on multiple occasions.	Recruited from a tertiary hospital in New Zealand.	None reported	Young people only in the co-design but worked with a local game developer	Users	Involved in the prototype development of the game. Provided feedback on prototype.	Digital game	Co-design:	None mentioned	N/A	None provided	Design cycles/Sprints to develop the game. Scrums used to collect and review feedback.	Details of sprints and scums not reported. At the end of each cycle, a deliverable version was made available to the tester group to garner further feedback, which was then implemented in the next development cycle. Open trial of the prototyped game completed.	None completed	Inclusion of young people with different long-term physical conditions	All completed in one location.	Feedback on the design and running of the prototyped game.		Yes	Yes	Feedback implemented in numerous design stints
Thorn et al.,	2020	Australia	Mental health	Safe web communication about suicide	n=131; Mean age = 21.23 (Range: 17-25)	7 youth advocacy organizations; purposive	None reported	Young people only	Young people/consumers	Involved in the three phases: define, design and user-testing	Online media campaign strategy	Participatory co-design: Define, design, user-testing. Followed a number of best-practice frameworks for CD and youth: Thabrew et al., 2018; Mulvale et al., 2019; Shaw et al., 2020; Pavarini et al., 2019; Mawn et al., 2016; Hawke et al., 2018; Mulvale et al., 2016, 2019).	None mentioned	N/A	consumer participation, often termed as patient engagement or involvement, user-centered or human-centered design, co-creation, or co-design in health research. Active participation, where participants have the opportunity to make transformative contributions from the outset.	Workshops: Followed a number of best-practice frameworks for CD and youth: Thabrew et al., 2018; Mulvale et al., 2019; Shaw et al., 2020; Pavarini et al., 2019; Mawn et al., 2016; Hawke et al., 2018; Mulvale et al., 2016, 2019).	Warm-up: Ice-breakers and room agreement developments. Iterative workshops. Concentrated on elements of define, design, and/or user-testing. Design workshops used tools such as storyboards, play-doh, post-it, pen and paper, ipads, lego, stickers. Feedback during user-testing obtained using group discussions and score cards. detached design personas (i.e., stick figures without names, gender, ethn…	Debrief after each workshop. Pen and paper quantitative survey. The survey included 3 sections: (1) demographics, (2) perceived benefits gained from participation, and (3) workshop acceptability and safety. The survey comprised a combination of dichotomous responses and Likert-type scales. Majority of participants agreed they improved skills and confidence. Majority felt better equipped to provid…	None reported	1) Obtaining ethical approval given nature of suicide and social media	Key recommendations for the #chatsafe online campaign relating to the content and format.	Yes	Yes	Yes	Unclear how feedback was implemented - Trial on impact conducted separately
Vacca	2017	USA	HCI	Emotional support	n= 13; 15-18. All female; Caribbean backgrounds: 6, Mixed Central America/African-American: 1, South American: 3; Mixed Caribbean/mixed backgrounds: 3.	Social media and local afterschool programs that work with low-income students of colour	None reported	Young people only	Students/participants	Involved in all sessions to design of various concepts for emotional health technologies	Emotional health technologies	Participatory design (but refers to the sessions as co-design). 8 Sessions: (1: Exploring emotional health; 2-3: Scenarios; 4-7: Brainstorming and prototypes; 8: Reflecting)	Multiracial Feminist Framework	Co-design materials: Framework aspects of the Meso and Macro system impacting youth used to frame written scenarios and prompt discussions	Participatory design with youth can be seen as a form of ‘expressing, surfacing, and supporting engagement with youth perspectives in research and design projects’	Workshops	Session1: Group discussions: The session was structured using the Multiracial Feminist Framework [35] to prompt discussions that addressed various layers of Latina ecologies. Sessions 2-3: We generated both written scenarios as well as using visual storyboards to draw out scenarios. Participants were divided into groups and prompted to refine their scenario storyboards as a group using markers an…	None completed	Activities allowed for the participants to identify their own challenges, scenarios, and design concepts. Offers insight into how technology may address biculturalism from the Latina perspective.	The context of working within a specific group may delineate unconscious design constraints.	Design concepts for emotional wellbeing technologies	Yes	Yes	Yes	Young people voted on desired features - no official testing and not clear if feedback lead to redesigning
Wright et al.,	2023	USA	Health/Nursing	general health and mental health	n = 11 (4 male, 7 female); 2= 11-14, 9 = 15-17	Recruited through poster distributed through Young Men's Christian Association locations, clinics, and school nurses	Youth were compensated either $50 cash for in-person attendance or $50 in an Amazon gift card for virtual attendance.	Young people only	Adolescent stakeholders/co-designers	Young people involved in a youth advisory panel. Involved in design of a website	Website	Iterative co-design approach modelled off previous study using YAB to co-design websites (Coyne et al., 2016)	None mentioned	N/A	None provided	Youth advisory board meetings (n = 5)	Group discussion on preferences for website - subsequent meetings youth were presented with protypes of the websites to react to	None completed	None reported	None reported	Prototyped website	Yes	Yes	None completed	Interactions of prototyped website were brought back to group after each meeting
Wrightson-Hester et al.,	2023	Australia	Psychology	General mental health	n = 7 (Range: 16-24); 4 non-binary, 2 female, 1 male	Recruited through the lived experience researcher through their existing networks and through the Consumer and Community Involvement program at the first author’s institute	None reported	Young people involved as members of a youth advisory committee.	Referred to as young people	Participated in 4 advisory meetings where they gave feedback on iterations of the intervention	online chatbot	Not specified but the advisory meetings were referred to as a co-design phase	None mentioned	N/A	None provided	Youth advisory board meetings (n = 4)	Members tested different versions of the programme and provided feedback (not clear if it was verbal or written). The software development team implemented the committee’s feedback, and new iterations were then returned to the committee for further feedback. Testing of completed programme was completed by separate cohort (n = 13) through a survey and focus group. Acceptability measured using the …	None completed	we were able to incorporate many user-led features and ensure that the interface was underpinned by expert insight. By engaging in meaningful co-design and ensuring that MYLO’s interface is engaging and appealing to young people, we believe that we will be able to achieve high levels of retention and engagement with the app, which we would not have otherwise achieved, leading to improved clinical…	none reported	Mental health chatbot app	no	yes	yes	Yes the programme was brought back to group after each round of feedback
Yarosh & Schueller	2017	USA	Computer Sci/Psych	positive technology and well-being	n= 12 (complete demographic data only available for 8): 7 boys, 5 girls; M= 11.57 (SD 0.54). 42% (5/12) non-Hispanic or Latino white, 33% (4/12) African American, and 25% (3/12) Hispanic or Latino	Recruited from a summer learning program offered by a local youth development agency. Summer learning program participants could pick from three modules - one of which was the project	None reported	Young people only	Inventors and fellow investigators	young people involved as inventors and investigators	Positive computing technologies	Participatory and co-operative inquiry	Positive Psychology	Concepts of happiness, gratitude, mindfulness and problem solving were thought to youth participants using age-appropriate exercises to support intervention development	Participatory design has become an important approach in human-computer interaction as a set of theories, practices, and studies related to end users as full participants in activities leading to the creation of technologies	Cooperative inquiry sessions (Action research approach to these workshops)	Workshop 1: How to be an inventor: Talk from computer scientist and introduced invention notebooks as a common industry practice for documenting patentable ideas. Workshop 2: Happiness and gratitude: Clinical psychologist introduced concept of happiness and gratitude. Workshop 3: Mindfulness and Problem Solving: Clinical psychologist taught more positive psychology skills. Workshop 4: Technical P…	None completed	using multiple sessions allowed for ideation - participants were able to increase the number of relevant ideas generated. Allowing children multiple sessions to gain distance from ideas, document their favourites, and reflect served as vetting process that favoured more nuanced interpretations of certain concepts. opportunity to reflect focused the design process. Using the camp allowed to keep c…	PD - subjective process influenced by contexts, lenses and biases of both researchers and children. Started with pre-established happiness-increasing strategies rather than a more general/open starting point. Time constraints did not allow for the development of a functional prototype.	Ideas, sketches and videos of potential positive technologies	Yes	Yes	None completed	N/A
